# Supplementary material for: Patient-Sharing Relations in the Treatment of Diabetes and Their Implications for Health Information Exchange: Claims-Based Analysis
Source: JMIR Med Inform. 2019 Apr 12;7(2):e12172. doi: 10.2196/12172 (PMC6484263; doi:10.2196/12172)
Supplement: Multimedia Appendix 1 [file medinform_v7i2e12172_app1.txt]

Multimedia Appendix 1

PostgreSQL script for the calculation of the metrics UPCo and COCo

--- Table storing concentration metrics UPCo and COCo
drop table if exists concentration_data;
create table concentration_data(
   id serial PRIMARY KEY,
   index_cp_id integer, -- index care provider id
   tocp_id smallint, -- ToCP id for which UPCo and COCo values are calculated for the index care provider
   s_i integer, -- Node strength des Z-GDA-Knotens für die Fachgruppe tocp_id (= Summe aller Patienten-Shares mit allen GDAs der Fachgruppe tocp_id)
   k_i integer, -- Degree des Z-GDA-Knotens für die Fachgruppe tocp_id (= Anzahl der GDAs der Fachgruppe tocp_id, mit der der Z-GDA Patienten shared)
   upc float, -- usual provider concentration measure
   coco float -- Coordination of care measure
);


-- Columns index_cp_id and tocp_id of table concentration_data are initialized by inserting for each index care provider id those 16 records that represent all pairs of the index care provider id with all 16 different ToCP ids

insert into concentration_data(index_cp_id, tocp_id)
select DISTINCT index_cp_id, tocp_id 
from all_cp_relations; -- table that holds all relations between our care providers and their respective ToCP

update concentration_data
set
	s_i = result.s_i, 
	k_i = result.k_i,
	upc = result.upc,
	coco = result.coco 
from (
	select
		index_cp_id,
		tocp_id,
		s_i,
		k_i,
		case when s_i  = 1 then -1 -- Trivial UPCo values of 100% in case of an index care provider who shared only one single patient with only one single linked care provider within a particular ToCP were not considered in our analysis
		else round((max_w_ij / s_i) , 2) 
		end as upc,
		case when (s_i * (s_i - 1)) = 0 then -1
		else round( (s_i2 - s_i) / (s_i * (s_i - 1)) , 2)
		end as coco
	from
		(select
			index_cp_id,
			tocp_id, 
			sum(w_ij) as s_i, -- sum of all patient-sharing relations of the index care provider with linked care providers of type tocp_id (a patient may be counted more than once if shared with more than one care provider of type tocp_id)
			max(w_ij) as max_w_ij, -- Maximum of all patient-sharing relations of the index care provider with linked care providers of type tocp_id
			sum(w_ij2) as s_i2, -- sum of the w_ij2 across all linked care providers of type tocp_id 
			count(*) as k_i -- number of different linked care providers of type tocp_id with whom the index care provider shares patients
		from
			(select	
				index_cp_id,
				linked_cp_id, -- linked care provider id
				tocp_id,
				sum(patient_sharing_relations) as w_ij, -- sum of all patient sharing relations of the index care provider
				sum(patient_sharing_relations)*sum(patient_sharing_relations) as w_ij2
			from all_cp_relations
			group by index_cp_id, linked_cp_id, tocp_id
			) as num_shares
		group by index_cp_id, tocp_id
		) as con_basis
	) as result
where icoci_con.index_cp_id=result.index_cp_id AND icoci_con.tocp_id=result.tocp_id;
